# Supplementary material for: Gap junction-mediated contraction of myoepithelial cells induces the peristaltic transport of sweat in human eccrine glands
Source: Commun Biol. 2023 Nov 18;6:1175. doi: 10.1038/s42003-023-05557-9 (PMC10657463; doi:10.1038/s42003-023-05557-9)
Supplement: Supplementary file 4 — Supplementary Data 1 [file 42003_2023_5557_MOESM4_ESM.xlsx]

## Sheet: Figure 3e
	Maximum distance
Sample number	Without Acti-stain	With Acti-stain
1	3.4	2.375
2	3.587	2.071
3	4.618	1.746
4	11.506	1.419
5	11.436	2.974
6	14.499	2.739
7	11.327	2.041
8		4.902
9		1.76
Average	8.62471	2.44744
SE	1.73716	0.348041

## Sheet: Figure 5b
mm'ss"
Time	Control	Atropine	SD(Control)	SD (atropine)
0'00"	0	0	0	0
0'30"	0.248	0.29985	0.23198	0
1'00"	0.248	0.42405	0.23198	0.89387
1'30"	0.38664	0.79665	0.38456	1.1062
2'00"	0.47432	0.79665	0.5355	1.2957
2'30"	0.71168	0.92085	0.62657	1.5388
3'00"	0.71168	0.92085	0.62657	1.7607
3'30"	0.71168	0.92085	0.62657	1.7607
4'00"	0.71168	0.92085	0.62657	1.7607
4'30"	0.71168	1.045	0.62657	1.9259
5'00"	0.71168	1.045	0.62657	2.1692
5'30"	0.77368	1.2207	0.62976	2.1219
6'00"	0.83568	1.3449	0.74105	1.9596
6'30"	0.83568	1.4691	0.74105	1.8712
7'00"	0.89768	1.5933	0.85584	1.8712
7'30"	0.89768	1.5933	0.85584	1.8545
8'00"	0.89768	1.5933	0.85584	1.8545
8'30"	0.95968	1.7689	0.8312	2.0884
9'00"	1.0217	1.7689	0.94724	1.9826
9'30"	1.1457	1.8931	0.96749	1.9826
10'00"	1.2077	1.8931	1.0008	1.9826
10'30"	1.2697	2.0173	1.0478	1.9824
11'00"	1.5434	2.0173	1.0994	1.9824
11'30"	2.109	2.0173	1.2004	1.9191
12'00"	2.3827	2.1415	1.1317	2.0814
12'30"	3.1267	2.1415	1.6264	2.0814
13'00"	3.5707	2.1415	1.5757	2.3311
13'30"	3.972	2.2657	1.2859	2.3311
14'00"	4.22	2.2657	1.4601	2.3311
14'30"	4.6066	2.2657	1.6975	2.4254
15'00"	4.9267	2.2657	1.6887	2.4254
15'30"	5.1747	2.3899	1.9749	2.4254
16'00"	5.2367	2.3899	2.0672	2.4254
16'30"	5.5467	2.3899	2.1587	2.4254
17'00"	5.5467	2.3899	2.1587	2.4254
17'30"	5.6087	2.3899	2.2265	2.4254
18'00"	5.7327	2.7625	2.2426	2.4254
18'30"	5.7327	2.8867	2.2426	2.4254
19'00"	5.9187	2.8867	2.2423	2.8762
19'30"	6.3884	3.0109	2.1951	2.7825
20'00"	6.4761	3.1351	2.1219	2.7825
20'30"	6.5381	3.1351	2.1821	2.7825
21'00"	6.6001	3.1351	2.1025	2.7825
21'30"	6.7241	3.2593	2.0415	2.7825
22'00"	6.8481	3.3835	1.9904	2.6509
22'30"	6.9721	3.3835	1.8594	2.6509
23'00"	7.0341	3.3835	1.7717	2.6509
23'30"	7.0341	3.3835	1.7717	2.6509
24'00"	7.0341	3.3835	1.7717	2.567
24'30"	7.0341	3.3835	1.7717	2.4868
25'00"	7.0341	3.5077	1.7717	2.4868
25'30"	7.0341	3.5077	1.7717	2.4868
26'00"	7.0961	3.7561	1.6887	2.4294
26'30"	7.0961	3.7561	1.6887	2.4294
27'00"	7.0961	3.8803	1.6887	2.4294
27'30"	7.1581	4.0045	1.6804	2.4294
28'00"	7.1581	4.0045	1.6804	2.4294
28'30"	7.2201	4.0045	1.5998	2.4294
29'00"	7.3441	4.0045	1.457	2.4294
29'30"	7.3441	4.0045	1.457	2.4294
30'00"	7.4061	4.1287	1.3944	2.4294

## Sheet: Figure 5d
mm'ss"
Time	Control	Nicotine	SD(Contol)	SD(Nicotine)
0'00"	0	0	0	0
0'30"	0.248	0.0258	0.23198	0.0516
1'00"	0.248	0.0258	0.23198	0.0516
1'30"	0.38664	0.0774	0.38456	0.0631968
2'00"	0.47432	0.0774	0.5355	0.0631968
2'30"	0.71168	0.1032	0.62657	0.0516
3'00"	0.71168	0.1032	0.62657	0.0516
3'30"	0.71168	0.129	0.62657	0.0815868
4'00"	0.71168	0.129	0.62657	0.0815868
4'30"	0.71168	0.129	0.62657	0.0815868
5'00"	0.71168	0.129	0.62657	0.0815868
5'30"	0.77368	0.1548	0.62976	0.0516
6'00"	0.83568	0.1548	0.74105	0.0516
6'30"	0.83568	0.1806	0.74105	0.0631968
7'00"	0.89768	0.2064	0.85584	0.1032
7'30"	0.89768	0.2322	0.85584	0.126394
8'00"	0.89768	0.2322	0.85584	0.126394
8'30"	0.95968	0.2322	0.8312	0.126394
9'00"	1.0217	0.2322	0.94724	0.126394
9'30"	1.1457	0.258	0.96749	0.115381
10'00"	1.2077	0.258	1.0008	0.115381
10'30"	1.2697	0.2838	1.0478	0.0965348
11'00"	1.5434	0.3096	1.0994	0.0631968
11'30"	2.109	0.3096	1.2004	0.0631968
12'00"	2.3827	0.3096	1.1317	0.0631968
12'30"	3.1267	0.3096	1.6264	0.0631968
13'00"	3.5707	0.3096	1.5757	0.0631968
13'30"	3.972	0.3354	1.2859	0.0631968
14'00"	4.22	0.3354	1.4601	0.0631968
14'30"	4.6066	0.3354	1.6975	0.0631968
15'00"	4.9267	0.3354	1.6887	0.0631968
15'30"	5.1747	0.3354	1.9749	0.0631968
16'00"	5.2367	0.3354	2.0672	0.0631968
16'30"	5.5467	0.3354	2.1587	0.0631968
17'00"	5.5467	0.3354	2.1587	0.0631968
17'30"	5.6087	0.3354	2.2265	0.0631968
18'00"	5.7327	0.3354	2.2426	0.0631968
18'30"	5.7327	0.3612	2.2426	0.0516
19'00"	5.9187	0.3612	2.2423	0.0516
19'30"	6.3884	0.3612	2.1951	0.0516
20'00"	6.4761	0.3612	2.1219	0.0516
20'30"	6.5381	0.3612	2.1821	0.0516
21'00"	6.6001	0.3612	2.1025	0.0516
21'30"	6.7241	0.3612	2.0415	0.0516
22'00"	6.8481	0.3612	1.9904	0.0516
22'30"	6.9721	0.3612	1.8594	0.0516
23'00"	7.0341	0.3612	1.7717	0.0516
23'30"	7.0341	0.3612	1.7717	0.0516
24'00"	7.0341	0.3612	1.7717	0.0516
24'30"	7.0341	0.387	1.7717	0.0815868
25'00"	7.0341	0.387	1.7717	0.0815868
25'30"	7.0341	0.387	1.7717	0.0815868
26'00"	7.0961	0.387	1.6887	0.0815868
26'30"	7.0961	0.387	1.6887	0.0815868
27'00"	7.0961	0.387	1.6887	0.0815868
27'30"	7.1581	0.387	1.6804	0.0815868
28'00"	7.1581	0.387	1.6804	0.0815868
28'30"	7.2201	0.387	1.5998	0.0815868
29'00"	7.3441	0.387	1.457	0.0815868
29'30"	7.3441	0.387	1.457	0.0815868
30'00"	7.4061	0.387	1.3944	0.0815868

## Sheet: Figure 6c
					Original value					Calculating contraction ratio							Percentage
	t: 1	t: contracted	t: last			t: 1	t: contracted	t: last		contracting rate	contracting rate						t: 1	t: contracted	t: last
	0'00"	14'49"	34'09"
	Length	Length	Length			Length	Length	Length		t1->T:contraction	t:contraction->tlast		Original length as 1				Length	Length	Length
	100	73.6418	132.364		1	12.277	9.041	11.967		26.3582	-32.3637		1	0.736418	1.32364		100	73.6418	132.364
	100	49.1963	168.849		2	16.3	8.019	13.54		50.8037	-68.849		1	0.491963	1.68849		100	49.1963	168.849
	100	92.7147	112.368		3	12.532	11.619	13.056		7.28535	-12.3677		1	0.927147	1.12368		100	92.7147	112.368
	100	69.5865	103.444		4	17.775	12.369	12.795		30.4135	-3.44409		1	0.695865	1.03444		100	69.5865	103.444
	100	33.3002	128.21		5	15.084	5.023	6.44		66.6998	-28.2102		1	0.333002	1.2821		100	33.3002	128.21
	100	86.4981	91.7745		6	21.434	18.54	17.015		13.5019	8.22546		1	0.864981	0.917745		100	86.4981	91.7745
	100	99.8806	79.6548		7	13.4	13.384	10.661		0.119403	20.3452		1	0.998806	0.796548		100	99.8806	79.6548
	100	67.8621	98.0977		8	34.548	23.445	22.999		32.1379	1.90232		1	0.678621	0.980977		100	67.8621	98.0977
	100	98.538	91.8927		9	30.643	30.195	27.747		1.462	8.1073		1	0.98538	0.918927		100	98.538	91.8927
	100	79.5054	82.4483		10	26.529	21.092	17.39		20.4946	17.5517		1	0.795054	0.824483		100	79.5054	82.4483
	100	98.186	70.5718		11	20.838	20.46	14.439		1.81399	29.4282		1	0.98186	0.705718		100	98.186	70.5718
Average	100	77.1736	105.425		Average	20.1236	15.7443	15.2772		22.8264	-5.42496		1	0.771736	1.05425		100	77.1736	105.425
SD	0	20.4758	27.2188		SD	7.21059	7.26334	5.62288		20.4758	27.2188		0	0.204758	0.272188		0	20.4758	27.2188

## Sheet: Figure 6d
					Original value					Calculating contraction ratio							Percentage
	t: 1	t: contracted	t: last			t: 1	t: contracted	t: last		contracting rate	contracting rate		Original length as 1				t: 1	t: contracted	t: last
	0'00"	14'49"	34'09"
	Length	Length	Length			Length	Length	Length		t1->T:contraction	t:contraction->tlast						Length	Length	Length
	100	90.996	109.895			62.65	57.009	62.65		9.00399	-9.89493		1	0.90996	1.09895		100	90.996	109.895
	100	102.114	102.473			78.16	79.812	81.786		-2.11361	-2.47331		1	1.02114	1.02473		100	102.114	102.473
	100	83.0416	102.862			53.814	44.688	45.967		16.9584	-2.86207		1	0.830416	1.02862		100	83.0416	102.862
	100	105.762	99.392			34.366	36.346	36.125		-5.76151	0.608045		1	1.05762	0.99392		100	105.762	99.392
	100	101.931	100.095			39.205	39.962	40		-1.93088	-0.0950903		1	1.01931	1.00095		100	101.931	100.095
Average	100	96.7687	102.943		Average	53.639	51.5634	53.3056		3.23128	-2.94347		1	0.967687	1.02943	average	100	96.7687	102.943
SD	0	8.45984	3.72228			15.889	15.7548	16.8791		8.45984	3.72228		0	0.0845984	0.0372228		0	8.45984	3.72228

## Sheet: Figure 6f
	Radius of curvature	Radius of curvature
	T1 (-10min)	T61 (20min)
1	420.735	326.278
2	588.611	250.404
3	492.531	289.385
4	264.665	214.44
5	240.24	217.755
6	255.576	252.484
7	205.333	156.018
8	483.219	387.8
9	444.521	403.373
12	452.351	401.231
13	449.778	354.26
14	419	274.082
Average	393.047	293.959
SD	115.854	77.544

## Sheet: Figure 6h
mm'ss"
	Myo		Lum1		Lum2
Time	x	y	x	y	x	y
0'00"	0	0	0	0	0	0
2'00"	0.110069	0.257936	0.283024	0.186254	0.0956537	0.213401
4'00"	0.284189	0.435552	0.620245	0.211327	0.169082	0.30501
4'40"	0.310732	0.463129	0.681921	0.0975855	0.290022	0.309599
5'20"	0.773555	0.496548	1.03909	-0.332099	1.05363	-0.16424
6'00"	1.23742	0.453083	1.19313	-0.25911	1.89773	-0.111265
6'40"	1.8271	0.260781	1.32241	-0.257866	2.28461	-0.046854
7'20"	2.03977	0.411857	1.55361	-0.280762	2.49437	0.128147
8'00"	2.54812	0.54837	1.7825	-0.235911	3.10974	0.431815
10'00"	3.03414	0.846524	2.29655	-0.156368	4.10033	0.736955
12'00"	3.51075	1.45914	2.76081	0.0367064	4.72802	0.777277
14'00"	3.92122	1.64388	3.02864	0.494464	4.67466	0.611078
16'00"	4.00714	1.85808	3.24484	0.927299	4.44705	1.08001
18'00"	4.19406	2.15099	3.65787	1.38416	4.44902	1.46162
20'00"	4.3087	2.32264	3.84527	1.58401	4.71531	1.6556
22'00"	4.50607	2.43286	4.07688	1.70496	4.7223	1.8443
24'00"	4.5298	2.60374	4.0946	1.7812	4.70525	2.09394
26'00"	4.41583	2.82221	4.09452	1.79019	4.66292	1.68594
28'00"	4.44305	2.6585	4.28899	1.85469	4.64373	1.59052
30'00"	4.49333	2.7085	4.41625	1.80095	4.58418	1.83003
32'00"	4.37531	2.94658	4.47192	1.99927	4.6382	2.03006
34'00"	4.43295	3.00543	4.50608	1.99275	4.83078	2.47151
36'00"	4.45666	3.07846	4.72641	2.18587	4.98759	3.11732

## Sheet: Figure 6i
mm'ss"
Time	Myo	Adjacent lum	Distant lum	SD (Myo)	SD (Adjucent lum)	SD (Distant lum)
(-)10'00"	0	0	0	0	0	0
(-)9'20"	0.135878	0.21104	0.127425	0.120962	0.240847	0.141689
(-)8'40"	0.237589	0.412308	0.256876	0.127103	0.263085	0.183984
(-)8'00"	0.427017	0.531331	0.327018	0.492201	0.471926	0.187269
(-)7'20"	0.494734	0.655528	0.454409	0.532835	0.430319	0.231778
(-)6'40"	0.652719	0.750237	0.464163	0.868158	0.453147	0.222629
(-)6'00"	0.69751	0.845152	0.473578	0.918064	0.622252	0.214322
(-)5'20"	0.766588	0.907329	0.542888	0.895208	0.642009	0.214724
(-)4'40"	0.815615	0.9304	0.618626	0.872389	0.630384	0.271901
(-)4'00"	0.871933	1.04817	0.746892	0.918097	0.622434	0.275022
(-)3'20"	0.94205	1.07566	0.796296	0.889835	0.599893	0.27928
(-)2'40"	1.10195	1.11891	0.861181	1.0356	0.628519	0.3255
(-)2'00"	1.27923	1.1879	0.954607	1.16393	0.600537	0.352532
(-)1'20"	1.36959	1.29473	1.00807	1.14234	0.613954	0.354309
(-)0'40"	1.442	1.30246	1.04598	1.12416	0.607945	0.349103
0'00"	1.59775	1.52378	1.09856	1.1425	0.961472	0.334899
0'40"	1.68206	1.72467	1.2073	1.13695	1.09514	0.41386
1'20"	1.85507	1.81949	1.27141	1.17959	1.21458	0.440365
2'00"	2.03399	1.90752	1.34092	1.17185	1.24173	0.477453
2'40"	2.10928	1.96019	1.44464	1.12609	1.21942	0.518788
3'20"	2.18715	2.05256	1.51799	1.16536	1.22629	0.5387
4'00"	2.32946	2.19807	1.67238	1.16855	1.17849	0.571578
4'40"	2.4537	2.22559	1.75736	1.39426	1.16703	0.641712
5'20"	2.64551	2.39903	1.93037	1.30321	1.1403	0.609349
6'00"	2.98366	2.57293	2.03249	1.9815	1.10812	0.631878
6'40"	3.39087	2.64949	2.07814	2.24936	1.07471	0.634888
7'20"	3.56515	2.77362	2.1906	2.17854	1.02945	0.676947
8'00"	3.96226	2.99598	2.34951	2.42981	0.952214	0.719346
8'40"	4.25085	3.14744	2.45074	2.65808	0.985033	0.715165
9'20"	4.51455	3.32517	2.61946	2.75535	0.93264	0.784662
10'00"	4.65399	3.41406	2.76605	2.84822	0.905102	0.781356
10'40"	4.97965	3.43319	2.83097	3.34367	0.894888	0.802271
11'20"	5.30458	3.48384	2.89078	3.70983	0.876252	0.816601
12'00"	5.4707	3.56946	3.00814	3.89106	0.864125	0.883025
12'40"	5.59423	3.69517	3.127	3.85389	0.843053	0.898121
13'20"	5.78513	3.78483	3.278	3.90639	0.830104	1.01837
14'00"	5.85002	3.8313	3.33923	3.9444	0.815041	1.02556
14'40"	5.94347	3.94444	3.45001	3.90681	0.817822	1.03818
15'20"	5.99441	4.1885	3.65027	3.90991	0.889712	1.13621
16'00"	6.07638	4.21692	3.72467	3.95834	0.878738	1.1581
16'40"	6.24743	4.44218	3.93912	3.98049	0.974161	1.27414
17'20"	6.39022	4.51516	4.07909	4.09422	0.985554	1.27014
18'00"	6.50934	4.75649	4.29453	4.05584	1.15699	1.38978
18'40"	6.62456	4.92422	4.36628	4.08672	1.21619	1.43691
19'20"	6.74453	4.97654	4.49358	4.08935	1.24946	1.44772
20'00"	6.80047	5.05246	4.60373	4.0789	1.29641	1.49045
20'40"	6.91179	5.1793	4.73847	4.07087	1.35232	1.54967
21'20"	7.0658	5.22877	4.76811	4.21854	1.34005	1.5355
22'00"	7.23877	5.35611	4.84157	4.25817	1.38324	1.5506
22'40"	7.33397	5.53614	5.02156	4.2519	1.55036	1.68271
23'20"	7.46672	5.62766	5.09355	4.32603	1.5955	1.74649
24'00"	7.59387	5.69141	5.15329	4.30849	1.63039	1.78335
24'40"	7.71861	5.74013	5.23111	4.3603	1.6775	1.80277
25'20"	7.75951	5.83932	5.37841	4.36256	1.77378	1.88199
26'00"	7.8063	5.95888	5.4598	4.33072	1.80794	1.94212
26'40"	7.88233	6.02493	5.46916	4.27701	1.8029	1.93274
27'20"	7.95916	6.10173	5.57932	4.27019	1.85409	1.96716
28'00"	7.98927	6.15736	5.67278	4.25632	1.89937	2.00634
28'40"	8.07995	6.32944	5.81923	4.22892	2.0225	2.14609
29'20"	8.14322	6.43359	5.92903	4.19338	2.05866	2.16957
30'00"	8.23049	6.52503	6.05268	4.23435	2.02725	2.15095
30'40"	8.35913	6.63602	6.14658	4.21398	2.05257	2.19617
31'20"	8.46612	6.78222	6.27545	4.14918	2.14947	2.30027
32'00"	8.53321	6.79212	6.32543	4.10636	2.14613	2.29052
32'40"	8.70419	6.86881	6.38969	4.38589	2.20125	2.32504
33'20"	8.74468	6.99565	6.46775	4.38978	2.26297	2.38867
34'00"	8.81408	7.08488	6.48476	4.40528	2.25343	2.3712
34'40"	8.86456	7.21918	6.60352	4.38405	2.34497	2.45553
35'20"	8.89933	7.44005	6.70571	4.37281	2.43654	2.5583
36'00"	8.9143	7.57061	6.80484	4.36479	2.51002	2.6655
36'40"	8.99256	7.63191	6.85964	4.33588	2.51149	2.65146

## Sheet: Figure 6k
mm'ss"
Time	Control	Cytochalasin D	SD(Control)	SD(Cytochalasin D)
0'00"	0	0	0	0
0'30"	0.286615	0.143308	0.30958	0.274617
1'00"	0.429923	0.306402	0.376135	0.333853
1'30"	0.640787	0.401941	0.516324	0.32433
2'00"	0.736325	0.497479	0.503669	0.291909
2'30"	0.994958	0.593017	0.603701	0.33239
3'00"	1.29285	0.688556	0.643718	0.38648
3'30"	1.5317	0.784094	0.72836	0.417778
4'00"	1.675	0.85165	0.847642	0.446231
4'30"	1.86608	0.899419	0.841728	0.503127
5'00"	2.00939	0.994958	0.958809	0.443426
5'30"	2.1527	1.0905	1.04357	0.355535
6'00"	2.48708	1.0905	1.0601	0.355535
6'30"	2.88902	1.18603	0.804657	0.443426
7'00"	3.03233	1.18603	0.693676	0.443426
7'30"	3.23468	1.28157	0.704186	0.496369
8'00"	3.54108	1.37711	0.807876	0.5023
8'30"	3.84749	1.52042	0.923179	0.551866
9'00"	3.89526	1.56819	0.975674	0.523071
9'30"	4.03037	1.61596	1.04428	0.559531
10'00"	4.17368	1.77905	1.15041	0.632608
10'30"	4.26921	1.87459	1.20223	0.651375
11'00"	4.36475	2.0179	1.29546	0.684802
11'30"	4.71041	2.0179	1.39197	0.684802
12'00"	5.26694	2.13322	1.30766	0.740762
12'30"	5.57334	2.13322	1.42286	0.740762
13'00"	6.00634	2.22876	1.63338	0.826675
13'30"	6.14965	2.34409	1.69053	0.80367
14'00"	6.87747	2.34409	2.12625	0.883934
14'30"	7.44527	2.34409	2.38376	0.982234
15'00"	7.7039	2.39186	2.45002	0.980012
15'30"	7.75167	2.39186	2.52715	0.980012
16'00"	8.09733	2.43963	2.5713	1.02736
16'30"	8.19287	2.48739	2.58965	1.03652
17'00"	8.4515	2.48739	2.50124	1.03652
17'30"	8.64258	2.58293	2.48249	1.11115
18'00"	8.83366	2.58293	2.36465	1.11115
18'30"	9.04452	2.58293	2.31385	1.11115
19'00"	9.30315	2.6307	2.47367	1.1679
19'30"	9.44646	2.67847	2.46504	1.14644
20'00"	9.58977	2.77401	2.39693	1.09761
20'30"	9.63754	2.82178	2.37746	1.12647
21'00"	9.87639	2.86955	2.3077	1.09798
21'30"	10.1152	3.03264	2.23366	1.23548
22'00"	10.2108	3.03264	2.21934	1.23548
22'30"	10.2585	3.1002	2.20619	1.31428
23'00"	10.6042	3.14797	2.33664	1.39293
23'30"	10.7475	3.19574	2.43746	1.36017
24'00"	10.843	3.24351	2.2807	1.53962
24'30"	11.0539	3.24351	2.43131	1.53962
25'00"	11.1017	3.33905	2.50714	1.51333
25'30"	11.245	3.33905	2.64735	1.51333
26'00"	11.3883	3.38681	2.77813	1.51886
26'30"	11.4838	3.38681	2.81742	1.51886
27'00"	11.6469	3.45437	2.88493	1.55326
27'30"	11.6469	3.50214	2.88493	1.556
28'00"	11.7425	3.54991	2.93699	1.55079
28'30"	11.7425	3.54991	2.93699	1.55079
29'00"	11.7425	3.54991	2.93699	1.55079
29'30"	12.0802	3.59768	3.06071	1.561
30'00"	12.348	3.59768	3.28202	1.561

## Sheet: Figure 7f
mm'ss"	Volume
Time	Secretory duct 1 (SD1)	Excretory duct 1 (ED1)	Excretory duct 2 (ED2)
(-)9'20"	8332.05	84.1826	0
(-)8'40"	8227.3	102.426	0
(-)8'00"	8169.1	133.725	0
(-)7'20"	7911.39	59.7427	0
(-)6'40"	7895.54	162.29	0
(-)6'00"	8103.89	165.817	0
(-)5'20"	8019.69	42.0993	0
(-)4'40"	8057.48	135.858	0
(-)4'00"	7951.5	104.787	0
(-)3'20"	7781.57	143.56	0
(-)2'40"	7876.02	163.781	0
(-)2'00"	7672.39	122.381	0
(-)1'20"	7825.49	104.634	0
(-)0'40"	7767.11	105.232	0
0'00"	7855.64	120.843	0
0'40"	6770.07	41.8564	0
1'20"	6361.11	24.1631	0
2'00"	6278.04	120.501	0
2'40"	6219.22	144.953	0
3'20"	6074.16	59.186	0
4'00"	6014.26	58.5243	0
4'40"	6066.06	71.4791	0
5'20"	6123.7	79.397	0
6'00"	7765.33	84.6175	59.8651
6'40"	7979.98	70.5593	0
7'20"	8312.08	44.3338	0
8'00"	8912.8	26.3899	211.331
8'40"	9496.58	45.0201	148.281
9'20"	10433.8	41.0397	252.414
10'00"	10313.8	456.178	289.464
10'40"	9788.44	3953.94	267.409
11'20"	9675.95	4566.25	354.042
12'00"	9672.21	4881.78	396.353
12'40"	9123.29	5136.99	972.168
13'20"	8660	5097.72	0
14'00"	8248.12	5144.74	740.191
14'40"	7913.51	5295.34	748.309
15'20"	7420.65	4802.17	5452.27
16'00"	7065.49	4442.66	5403.05
16'40"	6736.79	3950.54	5083.68
17'20"	6301.23	3699.82	4720.39
18'00"	6187.92	3704.58	4489.87
18'40"	6142.91	3630.91	4563.58
19'20"	5914.26	3486.91	4380.94
20'00"	5720.86	3305.28	4273.78
20'40"	5584.87	3264.78	4320.96
21'20"	5029.44	3133.44	3838.68
22'00"	4966.07	3039.13	3533.2
22'40"	5153.11	3191.81	3657.81
23'20"	4695.52	2955.25	3390.87
24'00"	4823.41	3019.97	3130.08
24'40"	4555.02	3064.55	3210.73
25'20"	4543.2	2947.27	3247.47
26'00"	4309.11	2972.46	2992.13
26'40"	4247.39	3029.82	3103.08
27'20"	4061.99	2848.76	2872.94
28'00"	4172.8	2673.36	2484.51
28'40"	3879.99	2750.38	2373.93
29'20"	3945.82	2832.76	2452.75
30'00"	3980.84	2752.47	2653.36
30'40"	3795.06	2706.76	2356.14
31'20"	3597.42	2700.24	2419.39
32'00"	3649.87	2616.02	2244.96
32'40"	3550.47	2662.96	2098.75
33'20"	3516.39	2511.83	2038.4
34'00"	3347.37	2566.21	2169.01
34'40"	3498.7	2595.88	1931.5
35'20"	3287.04	2493.81	1984.55
36'00"	3330.3	2610.56	1830.9
36'40"	3266.69	2557.01	1736.12
37'20"	3106.89	2513.17	1725.64

[truncated: 4 more sheets: Figure 8c, Figure 8d, Figure 8k, Figure 9b]
